# Supplementary material for: Doctors’ Professional and Personal Reflections: A Qualitative Exploration of Physicians’ Views and Coping during the COVID-19 Pandemic
Source: Int J Environ Res Public Health. 2023 Mar 24;20(7):5259. doi: 10.3390/ijerph20075259 (PMC10094024; doi:10.3390/ijerph20075259)
Supplement: Supplementary file 1 [file ijerph-20-05259-s001.zip]

Archive with 1 entries (1 files):
- ijerph-2259839-supplementary.pdf
